# Supplementary material for: Uncovering new families and folds in the natural protein universe
Source: Nature. 2023 Sep 13;622(7983):646–53. doi: 10.1038/s41586-023-06622-3 (PMC10584680; doi:10.1038/s41586-023-06622-3)
Supplement: Supplementary file 3 — List of 290 connected components with a semantic diversity higher than 20%: 133 new Pfams will already be available in the next two releases of Pfam (36.0 and 37.0) and 17 were found to merge with previously defined Pfams. For all those, the corresponding Pfam and Pfam description are provided. [file 41586_2023_6622_MOESM3_ESM.xlsx]

## Sheet: Folha1
Component ID	Word diversity (%)	Pfam ID	Pfam ACC	Description	Pfam novelty
4250	28.0	DUF7005	PF22541	Family of unknown function (DUF7005)	New
12784	28.7	DUF7004	PF22539	Family of unknown function (DUF7004)	New
5672	23.0	DUF7003	PF22535	Family of unknown function (DUF7003)	New
10972	22.4	DUF7002	PF22531	Family of unknown function (DUF7002)	New
3937	22.3	DUF7001	PF22529	Family of unknown function (DUF7001)	New
20428	22.2	DUF7000	PF22526	Family of unknown function (DUF7000)	New
16102	21.6	DUF6999	PF22523	Family of unknown function (DUF6999)	New
9400	21.3	DUF6998	PF22522	Family of unknown function (DUF6998)	New
33784_C	20.9	DUF6997	PF22518	Domain of unknown function (DUF6997)	New
33784_N	20.9	DUF6996	PF22515	Domain of unknown function (DUF6996)	New
6312	20.2	DUF6995	PF22511	Family of unknown function (DUF6995)	New
3272	21.5	DUF6994	PF22507	Family of unknown function (DUF6994)	New
6887	21.1	DUF6992	PF22503	Family of unknown function (DUF6992)	New
11264	20.9	DUF6990	PF22499	Family of unknown function (DUF6990)	New
18105	20.8	DUF6989	PF22497	Domain of unknown function (DUF6989)	New
8060	20.7	DUF6988	PF22491	Family of unknown function (DUF6988)	New
6596	21.0	DUF6980	PF22400	Domain of unknown function (DUF6980)	New
4593	21.0	DUF6979	PF22399	Family of unknown function (DUF6979)	New
11182	24.9	DUF6978	PF22398	Family of unknown function (DUF6978)	New
2538	28.7	DUF6977	PF22397	Family of unknown function (DUF6977)	New
2711	20.6	DUF6976	PF22396	Family of unknown function (DUF6976)	New
6952	20.7	DUF6975	PF22391	Family of unknown function (DUF6975)	New
7379	28.3	HTH_91	PF22324	Winged helix domain	New
8509	28.8	DUF6973	PF22322	Domain of unknown function (DUF6973)	New
28078	29.1	DUF6972	PF22319	Domain of unknown function (DUF6972)	New
6260	29.2	DUF6970	PF22311	Domain of unknown function (DUF6970)	New
3184	29.2	DUF6969	PF22308	Domain of unknown function (DUF6969)	New
6518	29.5	DUF6968	PF22302	Domain of unknown function (DUF6968)	New
10632	32.7	DUF6967	PF22295	Family of unknown function (DUF6967)	New
6047	30.9	DUF6966	PF22294	Domain of unknown function (DUF6966)	New
66072	32.9	DUF6965	PF22292	Domain of unknown function (DUF6965)	New
6981_N	34.1	DUF6963	PF22288	Domain of unknown function (DUF6963)	New
4883	32.5	DUF6962	PF22285	Family of unknown function (DUF6962)	New
23290	29.2	DUF6961	PF22284	Family of unknown function (DUF6961)	New
155715	22.0	DUF6960	PF22283	Family of unknown function (DUF6960)	New
15398	26.8	DUF6959	PF22281	Family of unknown function (DUF6959)	New
24120	38.4	DUF6958	PF22278	Family of unknown function (DUF6958)	New
33490	36.6	DUF6957	PF22275	Domain of unknown function (DUF6957)	New
29906	20.2	DUF6956	PF22273	Domain of unknown function (DUF6956)	New
91789	40.9	DUF6955	PF22271	Family of unknown function (DUF6955)	New
8139	20.1	DUF6954	PF22268	Family of unknown function (DUF6954)	New
6868	35.8	DUF6953	PF22266	Family of unknown function (DUF6953)	New
48645	20.9	DUF6952	PF22264	Family of unknown function (DUF6952)	New
7299	38.0	DUF6951	PF22263	Family of unknown function (DUF6951)	New
43842	24.4	DUF6950	PF22262	Domain of unknown function (DUF6950)	New
24001	24.3	DUF6949	PF22258	Family of unknown function (DUF6949)	New
13534	35.1	DUF6948	PF22253	Domain of unknown function (DUF6948)	New
6732	35.6	DUF6946	PF22187	Family of unknown function (DUF6946)	New
6712	23.2	DUF6944	PF22116	Family of unknown function (DUF6944)	New
19123	23.3	DUF6944	PF22116	Family of unknown function (DUF6944)	New
17242	22.9	DUF6943	PF22105	Family of unknown function (DUF6943)	New
8854	24.8	DUF6942	PF22098	Family of unknown function (DUF6942)	New
49815	28.0	DUF6941	PF22091	Family of unknown function (DUF6941)	New
5074	27.9	DUF6940	PF22086	Family of unknown function (DUF6940)	New
28983	25.3	DUF6939	PF22075	Family of unknown function (DUF6939)	New
4282	22.7	DUF6938	PF22053	Domain of unknown function (DUF6938)	New
4282	22.7	DUF6937	PF22052	Domain of unknown function (DUF6937)	New
8483	22.9	DUF6936	PF22046	Family of unknown function (DUF6936)	New
24216	24.2	DUF6935	PF22043	Family of unknown function (DUF6935)	New
4126	22.0	DUF6934	PF22028	Family of unknown function (DUF6934)	New
13947	24.5	DUF6933	PF22016	Family of unknown function (DUF6933)	New
4067	23.9	DUF6932	PF22014	Family of unknown function (DUF6932)	New
15712	29.1	DUF6931	PF22011	Family of unknown function (DUF6931)	New
18201	22.9	DUF6930	PF22007	Family of unknown function (DUF6930)	New
23060	24.8	DUF6928	PF21997	Family of unknown function (DUF6928)	New
5797	29.2	DUF6927	PF21992	Family of unknown function (DUF6927)	New
29894	26.0	DUF6926	PF21977	Family of unknown function (DUF6926)	New
9742	34.8	DUF6925	PF21973	Family of unknown function (DUF6925)	New
3926	29.1	DUF6924	PF21962	Family of unknown function (DUF6924)	New
126813	22.6	DUF6922	PF21956	Family of unknown function (DUF6922)	New
4096	21.0	DUF6920	PF21900	Family of unknown function (DUF6920)	New
17683	29.3	DUF6919	PF21897	Domain of unknown function (DUF6919)	New
12323	22.7	DUF6918	PF21893	Family of unknown function (DUF6918)	New
11610	27.3	DUF6917	PF21891	Family of unknown function (DUF6917)	New
2246	20.6	DUF6916	PF21880	Family of unknown function (DUF6916)	New
19264	31.4	DUF6915	PF21866	Family of unknown function (DUF6915)	New
10453	22.5	HTH_67	PF21863	Helix-turn-helix family	New
19628	28.4	DUF6914	PF21858	Family of unknown function (DUF6914)	New
15078	21.1	DUF6913	PF21857	Family of unknown function (DUF6913)	New
40720	23.5	DUF6912	PF21853	Family of unknown function (DUF6912)	New
47504	23.5	DUF6910	PF21851	Family of unknown function (DUF6910)	New
71991	22.4	DUF6909	PF21850	Family of unknown function (DUF6909)	New
74375	20.9	DUF6908	PF21849	Family of unknown function (DUF6908)	New
9380	23.2	DUF6907	PF21848	Family of unknown function (DUF6907)	New
9306	27.4	DUF6906	PF21847	Family of unknown function (DUF6906)	New
9122	21.8	DUF6905	PF21846	Family of unknown function (DUF6905)	New
7699	28.2	DUF6904	PF21845	Family of unknown function (DUF6904)	New
7365	20.3	DUF6903	PF21844	Family of unknown function (DUF6903)	New
7255	28.1	DUF6902	PF21843	Family of unknown function (DUF6902)	New
5080	31.3	DUF6901	PF21842	Family of unknown function (DUF6901)	New
5070	22.5	DUF6900	PF21841	Family of unknown function (DUF6900)	New
4864	21.7	DUF6899	PF21840	Family of unknown function (DUF6899)	New
4732	21.6	DUF6898	PF21839	Family of unknown function (DUF6898)	New
45480	24.4	DUF6897	PF21838	Family of unknown function (DUF6897)	New
44687	20.3	DUF6896	PF21837	Family of unknown function (DUF6896)	New
28717	21.5	DUF6895	PF21836	Family of unknown function (DUF6895)	New
3649	21.1	YIEGIA_cap	PF21835	Capping complex subunit for YIEGIA	New
23010	27.6	DUF6894	PF21834	Family of unknown function (DUF6894)	New
21005	22.2	DUF6893	PF21833	Family of unknown function (DUF6893)	New
17987	22.9	DUF6892	PF21832	Family of unknown function (DUF6892)	New
17889	25.1	DUF6891	PF21831	Family of unknown function (DUF6891)	New
15268	33.9	DUF6890	PF21830	Family of unknown function (DUF6890)	New
14981	23.7	DUF6889	PF21829	Family of unknown function (DUF6889)	New
13968	24.0	DUF6888	PF21828	Family of unknown function (DUF6888)	New
5186	21.2	DUF6886	PF21820	Family of unknown function (DUF6886)	New
14230	34.2	DUF6885	PF21819	Family of unknown function (DUF6885)	New
7834	27.6	DUF6884	PF21818	Family of unknown function (DUF6884)	New
2620	20.7	DUF6883	PF21814	Domain of unknown function (DUF6883)	New
49889	21.6	DUF6882	PF21813	Family of unknown function (DUF6882)	New
2867	28.0	DUF6881	PF21812	Domain of unknown function (DUF6881)	New
3574	21.4	DUF6880	PF21810	Family of unknown function (DUF6880)	New
9519	31.6	DUF6879	PF21806	Family of unknown function (DUF6879)	New
11224	26.1	Imm5_like	PF21805	Imm-5 like putative immunity protein	New
10824	21.1	Transposase_29	PF21804	Transposase protein	New
9038	20.4	DUF6878	PF21798	Family of unknown function (DUF6878)	New
10289	33.3	DUF6877	PF21793	Family of unknown function (DUF6877)	New
8615	30.0	OGG	PF21790	Putative 8-oxoguanine DNA glycosylase OGG-like protein	New
20687	23.3	DUF6876	PF21781	Family of unknown function (DUF6876)	New
3223	21.4	DUF6875	PF21780	Domain of unknown function (DUF6875)	New
3314	45.4	DUF6874	PF21779	Family of unknown function (DUF6874)	New
15033	33.0	DUF6873	PF21778	Family of unknown function (DUF6873)	New
5777	32.2	SDR-like	PF21777	Short chain dehydrogenase-like protein	New
13204	36.0	PAC_bac	PF21758	Bacterial proteasome assembling chaperone-like protein	New
10269	28.5	DUF6870	PF21757	Family of unknown function (DUF6870)	New
9473	22.8	YpoC	PF21747	YpoC-like protein	New
6076	21.0	DUF6869	PF21746	Family of unknown function (DUF6869)	New
4428	24.9	DUF6868	PF21742	Family of unknown function (DUF6868)	New
77366	24.7	DUF6867	PF21741	Domain of unknown function (DUF6867)	New
4484	34.0	DUF6866_C	PF21740	Family of unknown function (DUF6866) C-terminal domain	New
4484	34.0	DUF6866_N	PF21739	Family of unknown function (DUF6866) N-terminal domain	New
33520	28.3	DJR_capsid	PF21738	Double jelly roll capsid-like protein	New
4125	13.5	DUF6858	PF21651	Family of unknown function (DUF6858)	New
1196	27.9	DUF6855	PF21619	Family of unknown function (DUF6855)	New
15725	32.8	DUF6873	PF21778	Family of unknown function (DUF6873)	Existing
5033	21.9	DUF6868	PF21742	Family of unknown function (DUF6868)	Existing
898	26.7	Mutator	PF20700	Mutatior-like transposase	Existing
39385	29.0	DUF6718	PF20476	Family of unknown function (DUF6718)	Existing
235978	24.1	DUF6470	PF20074	Family of unknown function (DUF6470)	Existing
44117	20.1	DUF6404	PF19942	Family of unknown function (DUF6404)	Existing
35902	24.4	DUF6308	PF19827	Family of unknown function (DUF6308)	Existing
25441	30.8	DUF6157	PF19654	Family of unknown function (DUF6157)	Existing
1886	21.1	DUF5996	PF19459	Family of unknown function (DUF5996)	Existing
5635	27.1	DUF5990	PF19452	Family of unknown function (DUF5990)	Existing
8744	30.1	DUF5752	PF19027	Family of unknown function (DUF5752)	Existing
4598	30.9	DUF5662	PF18907	Family of unknown function (DUF5662)	Existing
6833	25.6	DUF4406	PF14359	Domain of unknown function (DUF4406)	Existing
7590	25.7	CCG	PF02754	Cysteine-rich domain	Existing
12989	34.1	Peptidase_M29	PF02073	Thermophilic metalloprotease (M29)	Existing
80841	20.2	N/A	N/A	N/A	N/A
48357	20.3	N/A	N/A	N/A	N/A
14338	20.3	N/A	N/A	N/A	N/A
7430	20.3	N/A	N/A	N/A	N/A
4456	20.4	N/A	N/A	N/A	N/A
129858	20.6	N/A	N/A	N/A	N/A
29685	20.7	N/A	N/A	N/A	N/A
18859	20.9	N/A	N/A	N/A	N/A
18470	21.0	N/A	N/A	N/A	N/A
11130	21.2	N/A	N/A	N/A	N/A
2402	21.2	N/A	N/A	N/A	N/A
168472	21.2	N/A	N/A	N/A	N/A
15495	21.3	N/A	N/A	N/A	N/A
27606	21.3	N/A	N/A	N/A	N/A
5666	21.3	N/A	N/A	N/A	N/A
7396	21.3	N/A	N/A	N/A	N/A
33201	21.3	N/A	N/A	N/A	N/A
13040	21.4	N/A	N/A	N/A	N/A
3932	21.4	N/A	N/A	N/A	N/A
39708	21.5	N/A	N/A	N/A	N/A
27675	21.5	N/A	N/A	N/A	N/A
4794	21.6	N/A	N/A	N/A	N/A
6119	21.6	N/A	N/A	N/A	N/A
3626	21.6	N/A	N/A	N/A	N/A
6136	21.6	N/A	N/A	N/A	N/A
21704	21.7	N/A	N/A	N/A	N/A
36974	21.7	N/A	N/A	N/A	N/A
21347	22.0	N/A	N/A	N/A	N/A
5654	22.0	N/A	N/A	N/A	N/A
31985	22.0	N/A	N/A	N/A	N/A
24475	22.0	N/A	N/A	N/A	N/A
8648	22.0	N/A	N/A	N/A	N/A
43292	22.1	N/A	N/A	N/A	N/A
76695	22.1	N/A	N/A	N/A	N/A
9597	22.1	N/A	N/A	N/A	N/A
6033	22.2	N/A	N/A	N/A	N/A
17095	22.2	N/A	N/A	N/A	N/A
35376	22.2	N/A	N/A	N/A	N/A
37283	22.2	N/A	N/A	N/A	N/A
13861	22.2	N/A	N/A	N/A	N/A
8760	22.3	N/A	N/A	N/A	N/A
34169	22.3	N/A	N/A	N/A	N/A
9452	22.4	N/A	N/A	N/A	N/A
77990	22.5	N/A	N/A	N/A	N/A
11215	22.5	N/A	N/A	N/A	N/A
8379	22.7	N/A	N/A	N/A	N/A
10226	22.8	N/A	N/A	N/A	N/A
5303	22.8	N/A	N/A	N/A	N/A
14989	22.8	N/A	N/A	N/A	N/A
2959	22.8	N/A	N/A	N/A	N/A
73158	22.8	N/A	N/A	N/A	N/A
8201	22.9	N/A	N/A	N/A	N/A
83866	22.9	N/A	N/A	N/A	N/A
18547	23.0	N/A	N/A	N/A	N/A
45032	23.0	N/A	N/A	N/A	N/A
36239	23.0	N/A	N/A	N/A	N/A
69339	23.1	N/A	N/A	N/A	N/A
4166	23.1	N/A	N/A	N/A	N/A
8932	23.2	N/A	N/A	N/A	N/A
24341	23.3	N/A	N/A	N/A	N/A
18880	23.3	N/A	N/A	N/A	N/A
8906	23.4	N/A	N/A	N/A	N/A
18754	23.5	N/A	N/A	N/A	N/A
5087	23.5	N/A	N/A	N/A	N/A
7911	23.5	N/A	N/A	N/A	N/A
20271	23.6	N/A	N/A	N/A	N/A
19479	23.6	N/A	N/A	N/A	N/A
13977	23.6	N/A	N/A	N/A	N/A
9294	23.6	N/A	N/A	N/A	N/A
24040	23.6	N/A	N/A	N/A	N/A
71950	23.7	N/A	N/A	N/A	N/A
12702	23.9	N/A	N/A	N/A	N/A
19323	23.9	N/A	N/A	N/A	N/A
45083	24.0	N/A	N/A	N/A	N/A
12713	24.2	N/A	N/A	N/A	N/A
48640	24.2	N/A	N/A	N/A	N/A
78617	24.3	N/A	N/A	N/A	N/A
4202	24.3	N/A	N/A	N/A	N/A
5305	24.3	N/A	N/A	N/A	N/A
4246	24.5	N/A	N/A	N/A	N/A
22616	24.6	N/A	N/A	N/A	N/A
48470	24.6	N/A	N/A	N/A	N/A
33170	24.6	N/A	N/A	N/A	N/A
5057	24.7	N/A	N/A	N/A	N/A
27823	24.7	N/A	N/A	N/A	N/A
10058	24.8	N/A	N/A	N/A	N/A
20685	24.8	N/A	N/A	N/A	N/A
16926	24.8	N/A	N/A	N/A	N/A
10266	24.9	N/A	N/A	N/A	N/A
18261	24.9	N/A	N/A	N/A	N/A
25936	25.0	N/A	N/A	N/A	N/A
58984	25.0	N/A	N/A	N/A	N/A
10403	25.0	N/A	N/A	N/A	N/A
12161	25.3	N/A	N/A	N/A	N/A
64465	25.4	N/A	N/A	N/A	N/A
10758	25.6	N/A	N/A	N/A	N/A
5412	25.6	N/A	N/A	N/A	N/A
13942	25.6	N/A	N/A	N/A	N/A
4853	25.7	N/A	N/A	N/A	N/A
2525	25.8	N/A	N/A	N/A	N/A
17047	25.9	N/A	N/A	N/A	N/A
15682	25.9	N/A	N/A	N/A	N/A
19208	26.2	N/A	N/A	N/A	N/A
3989	26.2	N/A	N/A	N/A	N/A
18375	26.3	N/A	N/A	N/A	N/A
5607	26.7	N/A	N/A	N/A	N/A
4617	26.8	N/A	N/A	N/A	N/A
15400	26.8	N/A	N/A	N/A	N/A
13972	26.8	N/A	N/A	N/A	N/A
5038	26.8	N/A	N/A	N/A	N/A
16586	26.9	N/A	N/A	N/A	N/A
80239	26.9	N/A	N/A	N/A	N/A
3427	27.0	N/A	N/A	N/A	N/A
7547	27.1	N/A	N/A	N/A	N/A
5241	27.2	N/A	N/A	N/A	N/A
3682	27.4	N/A	N/A	N/A	N/A
9408	27.6	N/A	N/A	N/A	N/A
4999	27.6	N/A	N/A	N/A	N/A
64458	27.7	N/A	N/A	N/A	N/A
3691	27.7	N/A	N/A	N/A	N/A
6508	27.8	N/A	N/A	N/A	N/A
15705	27.9	N/A	N/A	N/A	N/A
1196	27.9	N/A	N/A	N/A	N/A
5286	27.9	N/A	N/A	N/A	N/A
185634	28.1	N/A	N/A	N/A	N/A
11882	28.1	N/A	N/A	N/A	N/A
4387	28.4	N/A	N/A	N/A	N/A
18909	28.7	N/A	N/A	N/A	N/A
31701	28.9	N/A	N/A	N/A	N/A
120882	28.9	N/A	N/A	N/A	N/A
12205	29.4	N/A	N/A	N/A	N/A
17618	30.0	N/A	N/A	N/A	N/A
8615	30.0	N/A	N/A	N/A	N/A
192687	30.2	N/A	N/A	N/A	N/A
4881	30.2	N/A	N/A	N/A	N/A
35393	30.6	N/A	N/A	N/A	N/A
13500	30.7	N/A	N/A	N/A	N/A
139349	31.0	N/A	N/A	N/A	N/A
7015	31.8	N/A	N/A	N/A	N/A
8050	32.8	N/A	N/A	N/A	N/A
6743	33.0	N/A	N/A	N/A	N/A
3077	33.2	N/A	N/A	N/A	N/A
1614	34.0	N/A	N/A	N/A	N/A
11238	34.3	N/A	N/A	N/A	N/A
12966	34.4	N/A	N/A	N/A	N/A
29696	35.0	N/A	N/A	N/A	N/A
28627	37.2	N/A	N/A	N/A	N/A
10980	38.1	N/A	N/A	N/A	N/A
