# Supplementary material for: Uncovering new families and folds in the natural protein universe
Source: Nature. 2023 Sep 13;622(7983):646–53. doi: 10.1038/s41586-023-06622-3 (PMC10584680; doi:10.1038/s41586-023-06622-3)
Supplement: Supplementary file 6 — Source Data Fig. 4 [file 41586_2023_6622_MOESM6_ESM.xlsx]

## Sheet: panel E
Figure 4E: metabolic labelling assay
	Toxin:	Allochromatium tepidum TumE					Toxin:	Allochromatium tepidum TumE					Toxin:	Allochromatium tepidum TumE
		35S methionine						3H uridine						3H thymidine
	OD600						OD600						OD600
	min	Label-sample-#1	Label-sample-#2	Label-sample-#3			min	Label-sample-#1	Label-sample-#2	Label-sample-#3			min	Label-sample-#1	Label-sample-#2	Label-sample-#3
	0	0.24	0.29	0.21			0	0.27	0.28	0.18			0	0.27	0.28	0.18
	2	0.25	0.3	0.21			2	0.27	0.26	0.19			2	0.27	0.26	0.19
	5	0.25	0.3	0.21			5	0.27	0.26	0.18			5	0.27	0.26	0.18
	10	0.25	0.31	0.22			10	0.28	0.27	0.2			10	0.28	0.27	0.2
	15	0.26	0.32	0.23			15	0.29	0.28	0.2			15	0.29	0.28	0.2
	60	0.273	0.316	0.225
	CPM						CPM						CPM
	min	Label-sample-#1	Label-sample-#2	Label-sample-#3			min	Label-sample-#1	Label-sample-#2	Label-sample-#3			min	Label-sample-#1	Label-sample-#2	Label-sample-#3
	0	3864	3763	4290			0	2990	10062	960			0	5164	4172	6583
	2	3694	3460	4655			2	3437	7535	1699			2	7426	7124	7604
	5	3902	4125	4863			5	3573	11398	1204			5	6202	3758	8341
	10	2886	2227	2607			10	4658	13000	1106			10	7242	6235	9758
	15	1246	929	1577			15	4645	12247	1045			15	8332	7432	10614
	CPM/OD						CPM/OD						CPM/OD
	min	Label-sample-#1	Label-sample-#2	Label-sample-#3			min	Label-sample-#1	Label-sample-#2	Label-sample-#3			min	Label-sample-#1	Label-sample-#2	Label-sample-#3
	0	16100	12975.9	20428.6			0	11074.1	35935.7	5333.33			0	19125.9	14900	36572.2
	2	14776	11533.3	22166.7			2	12729.6	28980.8	8942.11			2	27503.7	27400	40021.1
	5	15608	13750	23157.1			5	13233.3	43838.5	6688.89			5	22970.4	14453.8	46338.9
	10	11544	7183.87	11850			10	16635.7	48148.1	5530			10	25864.3	23092.6	48790
	15	4792.31	2903.12	6856.52			15	16017.2	43739.3	5225			15	28731	26542.9	53070
	Percentage of incorporation						Percentage of incorporation						Percentage of incorporation
	min	Label-sample-#1	Label-sample-#2	Label-sample-#3			min	Label-sample-#1	Label-sample-#2	Label-sample-#3			min	Label-sample-#1	Label-sample-#2	Label-sample-#3
	0	100	100	100			0	100	100	100			0	100	100	100
	2	91.7764	88.883	108.508			2	114.95	80.6461	167.664			2	143.803	183.893	109.43
	5	96.9441	105.966	113.357			5	119.498	121.991	125.417			5	120.101	97.0057	126.705
	10	71.7019	55.3633	58.007			10	150.222	133.984	103.688			10	135.232	154.984	133.407
	15	29.7659	22.3733	33.5634			15	144.637	121.715	97.9688			15	150.22	178.14	145.11
		Average	SD					Average	SD					Average	SD
	min	Label-sample	Label-sample				min	Label-sample	Label-sample				min	Label-sample	Label-sample
	0	100	0				0	100	0				0	100	0
	2	96.3892	8.65044				2	121.087	35.7891				2	145.709	30.429
	5	105.422	6.71142				5	122.302	2.42612				5	114.604	12.7325
	10	61.6907	7.16074				10	129.298	19.2845				10	141.208	9.76974
	15	28.5675	4.64627				15	121.44	19.0533				15	157.823	14.5166
